# Supplementary material for: Subcritical cracking and sealing along cleavage planes and subgrain boundaries in plagioclase from the Mado Megamullion oceanic core complex
Source: Sci Rep. 2026 Jun 22;16:16831. doi: 10.1038/s41598-026-55578-7 (PMC13287635; doi:10.1038/s41598-026-55578-7)
Supplement: Supplementary file 1 — Supplementary Material 1 [file 41598_2026_55578_MOESM1_ESM.xlsx]

## Sheet: TableS1_plagioclase
Table S1
Major element compositions of plagioclase grains in oxide gabbro (YK20-18S-6K-1569-R07b).
	Sample no.		YK20-18S-6K-1569-R07b
	Analysis no.		M-1	M-2	M-3	M-4	M-5	M-6	M-7	M-8	M-9	M-10	M-11	M-12	M-13	M-14	M-15	M-16	M-17	M-18	M-19	M-20
	Plagioclase (core)		Oligoclase	Oligoclase	Oligoclase	Oligoclase	Oligoclase	Oligoclase	Oligoclase	Oligoclase	Oligoclase	Oligoclase	Oligoclase	Oligoclase	Oligoclase	Oligoclase	Oligoclase	Oligoclase	Oligoclase	Oligoclase	Oligoclase	Oligoclase
	wt%
	SiO2		64.743	63.6	63.237	63.003	63.315	63.366	63.308	62.502	63.448	63.334	63.746	62.419	62.971	63.06	62.644	62.804	63.7	63.625	63.903	62.193
	TiO2		0	0	0.014	0	0.024	0.028	0.006	0.017	0.025	0	0.02	0.008	0.013	0.028	0.041	0.011	0.026	0.031	0.047	0.041
	Al2O3		23.5	24.062	24.157	23.814	24.024	24.101	24.128	23.64	23.493	23.718	23.746	23.375	23.633	23.738	24.086	23.912	23.835	23.75	23.59	24.462
	FeO		0.074	0.104	0.07	0.028	0.024	0.03	0.07	0.017	0.121	0.081	0.044	0.039	0.076	0.103	0.098	0.071	0.092	0.13	0.059	0.094
	MnO		0.017	0.02	0	0.003	0.025	0	0	0.04	0.01	0	0	0.02	0.017	0.025	0	0.002	0.025	0	0.048	0.018
	MgO		0	0.001	0.001	0.005	0	0.003	0	0	0.007	0.004	0	0	0.005	0	0	0.004	0.014	0.012	0	0
	CaO		4.093	4.901	4.662	4.61	4.711	4.904	4.697	4.632	4.356	4.416	4.435	4.389	4.501	4.394	4.821	4.702	4.448	4.326	4.246	5.264
	Na2O		9.565	9.072	9.366	9.371	9.116	9.168	9.291	9.34	9.32	9.452	9.469	9.66	9.357	9.394	9.124	9.113	9.342	9.412	9.423	8.984
	K2O		0.099	0.097	0.081	0.086	0.085	0.1	0.084	0.076	0.072	0.065	0.068	0.073	0.061	0.06	0.085	0.074	0.052	0.072	0.075	0.065
	Cr2O3		0.008	0.002	0.023	0.031	0.009	0.035	0.035	0.019	0	0.004	0.002	0.017	0	0	0	0.019	0.013	0.023	0	0.006
	NiO		0.019	0.005	0	0.03	0.019	0.03	0	0	0.024	0.024	0.039	0.017	0.058	0.003	0.005	0	0	0.039	0	0.04
	V2O3		0.035	0.029	0.038	0.006	0.008	0.035	0.041	0.011	0.002	0	0.004	0.002	0	0.017	0.023	0.01	0.03	0	0.003	0.039
	Total		102.153	101.893	101.649	100.987	101.36	101.8	101.66	100.294	100.878	101.098	101.573	100.019	100.692	100.822	100.927	100.722	101.577	101.42	101.394	101.206
	Cations/O		8	8	8	8	8	8	8	8	8	8	8	8	8	8	8	8	8	8	8	8
	Si		2.80129	2.76533	2.75752	2.76502	2.76556	2.75918	2.75969	2.76296	2.78348	2.77428	2.77834	2.76844	2.77091	2.77018	2.75194	2.76185	2.77557	2.77727	2.78739	2.7298
	Ti		0	0	0.0004592	0	0.000788522	0.000917081	0.000196734	0.000565269	0.000824967	0	0.000655674	0.000266891	0.000430281	0.000925207	0.00135478	0.000363858	0.000852144	0.00101784	0.00154206	0.00135363
	Al		1.19836	1.23304	1.2415	1.23175	1.23673	1.23684	1.23959	1.23164	1.21468	1.22447	1.21977	1.22187	1.22562	1.229	1.24704	1.23932	1.224	1.22182	1.21272	1.26542
	Fe*		0.00267765	0.00378163	0.00255271	0.00102766	0.000876685	0.00109245	0.00255185	0.000628471	0.00443927	0.00296726	0.00160376	0.00144657	0.00279674	0.00378397	0.00360033	0.00261112	0.00335241	0.00474558	0.00215221	0.00345043
	Mn		0.000623017	0.000736556	0	0.000111518	0.000924916	0	0	0.0014977	0.000371584	0	0	0.000751336	0.000633603	0.00093021	0	7.44953e-05	0.000922655	0	0.00177339	0.000669188
	Mg		0	6.48188e-05	6.50067e-05	0.000327128	0	0.00019474	0	0	0.000457804	0.000261207	0	0	0.000327992	0	0	0.000262231	0.000909394	0.000780876	0	0
	Ca		0.18975	0.228323	0.217818	0.216776	0.220477	0.228796	0.219379	0.219393	0.204754	0.207261	0.207109	0.208573	0.21221	0.206818	0.226919	0.221549	0.20766	0.202325	0.19844	0.247559
	Na		0.802406	0.764781	0.791855	0.797383	0.772013	0.774002	0.78525	0.800518	0.79274	0.802753	0.800166	0.830691	0.798295	0.80011	0.777122	0.776996	0.789219	0.796556	0.796911	0.764546
	K		0.00546458	0.00538044	0.00450598	0.00481495	0.00473643	0.00555494	0.00467129	0.00428598	0.00402958	0.00363232	0.00378092	0.00413045	0.00342428	0.0033625	0.0047636	0.00415146	0.0028905	0.00400939	0.00417344	0.00363965
	Cr		0.000273671	6.87533e-05	0.000792956	0.00107565	0.000310808	0.00120494	0.00120627	0.00066406	0	0.000138531	6.89185e-05	0.00059613	0	0	0	0.000660603	0.000447848	0.000793764	0	0.000208216
	Ni		0.000661299	0.00017488	0	0.0010591	0.000667588	0.00105081	0	0	0.000846955	0.000845676	0.00136734	0.000606521	0.002053	0.000106012	0.000176689	0	0	0.00136941	0	0.0014123
	V		0.00121416	0.00101095	0.00132854	0.00021112	0.000280161	0.00122189	0.00143294	0.000389866	7.03465e-05	0	0.000139776	7.11197e-05	0	0.000598751	0.000810083	0.000352578	0.00104804	0	0.000104916	0.00137245
	Total		5.00272	5.00269	5.01839	5.01956	5.00337	5.01005	5.01396	5.02254	5.0067	5.01661	5.01299	5.03744	5.01671	5.01582	5.01372	5.00819	5.00688	5.01069	5.0052	5.01944
	An%		19.0202	22.8669	21.4773	21.274	22.109	22.69	21.7358	21.421	20.4443	20.4471	20.4844	19.9898	20.9295	20.4712	22.4939	22.0953	20.7708	20.1742	19.8535	24.3722
Fe* is calculated by all Fe2+, P- and M- are porphyroclast and matrix, respectively.
Table S1 (continued)
	Sample no.		YK20-18S-6K-1569-R07b
	Analysis no.		M-21	M-22	M-23	M-24	M-25	M-26	M-27	M-28	M-29	M-30	M-31	M-32	M-33	M-34	M-35	M-36	M-37	M-38	M-39	M-41
	Plagioclase (core)		Oligoclase	Oligoclase	Oligoclase	Oligoclase	Oligoclase	Oligoclase	Oligoclase	Oligoclase	Oligoclase	Oligoclase	Oligoclase	Oligoclase	Oligoclase	Oligoclase	Oligoclase	Oligoclase	Oligoclase	Oligoclase	Oligoclase	Oligoclase
	wt%
	SiO2		63.62	62.895	60.903	62.667	63.165	63.497	63.317	63.355	62.985	62.863	62.481	63.267	63.792	63.294	63.522	63.697	61.577	64.131	62.446	63.84
	TiO2		0.01	0.018	0.026	0.023	0.005	0.014	0.005	0.007	0.017	0.016	0.031	0.026	0.011	0.012	0.032	0.031	0.019	0.023	0.035	0.026
	Al2O3		23.632	23.887	25.16	24.193	23.563	23.884	23.617	24.031	24.275	24.474	23.595	23.855	24.097	24.372	24.228	24.211	25.231	23.759	24.532	23.876
	FeO		0.031	0.121	0.109	0.063	0.095	0.051	0.071	0.033	0.107	0.054	0.044	0.072	0.097	0.1	0.068	0.107	0.048	0.027	0.065	0.073
	MnO		0.018	0.025	0	0.027	0	0	0	0.017	0.015	0	0.035	0.024	0	0.009	0.004	0.019	0	0.022	0.032	0.02
	MgO		0.014	0.011	0	0.011	0.008	0	0	0	0	0.016	0	0.006	0	0.009	0	0.007	0.008	0.008	0	0
	CaO		4.428	4.657	6.091	5.14	4.427	4.675	4.623	4.667	5.036	5.165	4.368	4.487	4.845	5.167	4.846	4.848	5.885	4.201	5.478	4.452
	Na2O		9.374	9.23	8.231	9.303	9.469	9.262	9.212	9.239	9.039	9.24	9.361	9.35	9.218	9.221	9.195	9.272	8.711	9.463	8.827	9.701
	K2O		0.063	0.078	0.072	0.071	0.056	0.091	0.068	0.082	0.075	0.065	0.069	0.06	0.079	0.1	0.073	0.083	0.062	0.069	0.046	0.074
	Cr2O3		0.002	0.027	0	0	0	0.004	0	0	0	0.006	0	0.002	0	0	0.015	0.004	0.023	0.023	0	0.039
	NiO		0	0.021	0.053	0	0	0	0	0.033	0	0.032	0.026	0	0.005	0.039	0.028	0.051	0.023	0.001	0.03	0.012
	V2O3		0	0.014	0.029	0.014	0.015	0.007	0.017	0.035	0.028	0.008	0.016	0.02	0.026	0.011	0.013	0.022	0.016	0.02	0.024	0.009
	Total		101.192	100.984	100.674	101.512	100.803	101.485	100.93	101.499	101.577	101.939	100.026	101.169	102.17	102.334	102.024	102.352	101.603	101.747	101.515	102.122
	Cations/O		8	8	8	8	8	8	8	8	8	8	8	8	8	8	8	8	8	8	8	8
	Si		2.78167	2.76101	2.69118	2.74227	2.77555	2.77067	2.77706	2.76473	2.74965	2.73822	2.7673	2.76923	2.76613	2.74623	2.75894	2.75944	2.6964	2.78644	2.73131	2.77121
	Ti		0.00032888	0.000594362	0.00086418	0.00075705	0.00016526	0.000459501	0.000164954	0.000229771	0.000558233	0.000524227	0.00103275	0.000856016	0.000358777	0.000391636	0.00104543	0.00101016	0.000625814	0.000751685	0.00115149	0.000848939
	Al		1.21777	1.23586	1.3103	1.24771	1.22027	1.22827	1.2208	1.23594	1.24898	1.25641	1.23164	1.2306	1.23147	1.2463	1.2402	1.23615	1.30213	1.21665	1.2646	1.2215
	Fe*		0.00113352	0.00444215	0.00402798	0.00230551	0.00349102	0.00186105	0.00260424	0.00120432	0.00390643	0.00196708	0.00162974	0.00263555	0.0035175	0.00362853	0.00246992	0.00387652	0.00175777	0.000981074	0.00237759	0.00265006
	Mn		0.000666608	0.000929561	0	0.00100074	0	0	0	0.000628357	0.000554648	0	0.00131299	0.000889774	0	0.000330753	0.000147151	0.000697176	0	0.000809637	0.0011855	0.000735348
	Mg		0.000912537	0.000719872	0	0.000717586	0.00052405	0	0	0	0	0.00103897	0	0.000391511	0	0.000582141	0	0.000452076	0.000522235	0.000518182	0	0
	Ca		0.20744	0.219044	0.288382	0.240995	0.208428	0.218569	0.217252	0.218214	0.235559	0.241056	0.207284	0.210432	0.225099	0.240208	0.225515	0.225029	0.276112	0.195573	0.256722	0.207065
	Na		0.794659	0.785594	0.705183	0.789292	0.806716	0.783576	0.783365	0.781701	0.765077	0.78035	0.803849	0.793484	0.774974	0.775706	0.774308	0.77879	0.739567	0.797177	0.748556	0.816465
	K		0.00351406	0.0043682	0.00405876	0.00396356	0.00313918	0.00506559	0.00380479	0.00456501	0.00417694	0.00361196	0.00389864	0.00335035	0.00437008	0.00553518	0.0040448	0.00458709	0.00346349	0.00382461	0.00256674	0.00409793
	Cr		6.91378e-05	0.000937108	0	0	0	0.000137996	0	0	0	0.000206632	0	6.92128e-05	0	0	0.00051509	0.000137005	0.000796282	0.000790102	0	0.00133849
	Ni		0	0.000741567	0.00188391	0	0	0	0	0.00115841	0	0.00112125	0.000926319	0	0.000174403	0.00136119	0.000978261	0.00177726	0.000810163	3.49511e-05	0.00105552	0.000419022
	V		0	0.000492745	0.00102741	0.00049118	0.000528452	0.000244891	0.000597801	0.00122456	0.000980033	0.000279386	0.00056816	0.000701867	0.000903903	0.000382657	0.000452693	0.00076413	0.00056173	0.000696713	0.000841628	0.000313229
	Total		5.00817	5.01473	5.00691	5.0295	5.01881	5.00886	5.00565	5.00959	5.00944	5.02479	5.01944	5.01264	5.007	5.02066	5.00861	5.01271	5.02275	5.00424	5.01037	5.02664
	An%		20.6282	21.7089	28.9069	23.3014	20.4686	21.7004	21.6296	21.7241	23.4431	23.5172	20.4214	20.8914	22.4103	23.5164	22.4646	22.3153	27.0926	19.6245	25.4724	20.1498
Table S1 (continued)
	Sample no.		YK20-18S-6K-1569-R07b
	Analysis no.		M-42	M-43	M-44	M-45	M-46	M-47	M-48	M-49	M-50	M-51	M-52	M-53	M-54	M-55	M-56	M-57	M-58	M-59	M-60	M-61
	Plagioclase (core)		Oligoclase	Oligoclase	Oligoclase	Oligoclase	Oligoclase	Oligoclase	Oligoclase	Oligoclase	Oligoclase	Oligoclase	Oligoclase	Oligoclase	Oligoclase	Oligoclase	Oligoclase	Oligoclase	Andesine	Oligoclase	Oligoclase	Oligoclase
	wt%
	SiO2		63.143	63.884	64.058	62.913	63.322	63.38	63.519	63.531	63.997	63.807	63.051	61.117	63.41	61.152	63.989	63.042	59.703	62.684	62.326	62.969
	TiO2		0.048	0.009	0.036	0.02	0.022	0.001	0.009	0.028	0.002	0.031	0.012	0.046	0.025	0.02	0.009	0.013	0.031	0.017	0	0.025
	Al2O3		24.348	23.728	23.892	24.536	23.646	24.192	23.976	23.534	23.931	23.59	24.197	24.918	23.643	25.546	23.665	23.971	25.881	23.628	24.362	24.307
	FeO		0.057	0.038	0.046	0.051	0.076	0.104	0.028	0.063	0.047	0.105	0.086	0.07	0.068	0.047	0.059	0.073	0.111	0.1	0.072	0.088
	MnO		0.035	0	0.019	0	0.01	0.027	0.03	0.017	0.013	0	0.002	0.017	0.02	0	0.045	0.029	0	0	0	0
	MgO		0.001	0.002	0	0	0.008	0.009	0.005	0.002	0	0	0	0.005	0.019	0.003	0.001	0	0.007	0	0	0
	CaO		5.053	4.492	4.333	5.24	4.335	4.535	4.604	4.355	4.203	4.261	4.866	5.74	4.66	6.473	4.3	4.65	7.065	4.598	5.064	4.769
	Na2O		9.015	9.405	9.508	9.011	9.357	9.313	9.393	9.481	9.715	9.506	9.273	8.549	9.419	8.452	9.484	9.365	7.89	9.411	9.259	9.25
	K2O		0.07	0.037	0.074	0.071	0.077	0.07	0.081	0.063	0.077	0.085	0.062	0.079	0.065	0.054	0.084	0.089	0.048	0.063	0.053	0.091
	Cr2O3		0.006	0.015	0.004	0.025	0.009	0.027	0.051	0	0.021	0.019	0.009	0	0.025	0.015	0.002	0.002	0	0.015	0.017	0
	NiO		0.017	0.021	0.012	0	0.024	0.016	0.017	0	0.01	0.049	0.067	0.046	0.049	0.046	0	0.042	0	0	0.03	0.003
	V2O3		0.011	0.029	0.016	0.012	0.02	0	0.02	0.025	0.016	0.016	0.018	0.008	0.01	0.024	0.018	0.029	0	0.001	0.023	0.005
	Total		101.804	101.66	101.998	101.879	100.906	101.674	101.733	101.099	102.032	101.469	101.643	100.595	101.413	101.832	101.656	101.305	100.736	100.517	101.206	101.507
	Cations/O		8	8	8	8	8	8	8	8	8	8	8	8	8	8	8	8	8	8	8	8
	Si		2.74964	2.78078	2.77904	2.73961	2.77755	2.76121	2.76647	2.78177	2.7768	2.78377	2.75183	2.70176	2.77197	2.67643	2.78522	2.75963	2.64525	2.76511	2.73527	2.75028
	Ti		0.00157224	0.000294675	0.00117476	0.000655094	0.000725865	3.27698e-05	0.000294843	0.00092219	6.52741e-05	0.00101731	0.000393946	0.00152957	0.000822047	0.000658418	0.000294662	0.000428046	0.00103314	0.000564067	0	0.000821328
	Al		1.24959	1.21728	1.2216	1.25923	1.22242	1.24215	1.2307	1.21447	1.22377	1.21297	1.24464	1.29823	1.21811	1.31772	1.21399	1.23669	1.35147	1.22839	1.26008	1.25123
	Fe*		0.00207578	0.00138329	0.00166892	0.00185727	0.0027879	0.00378911	0.00101985	0.00230692	0.00170545	0.00383099	0.00313895	0.00258785	0.00248597	0.00172028	0.00214765	0.00267239	0.00411292	0.00368903	0.00264253	0.00321432
	Mn		0.00129094	0	0.000698171	0	0.000371529	0.000996317	0.0011067	0.00063048	0.000477765	0	7.39342e-05	0.00063653	0.000740536	0	0.00165903	0.00107524	0	0	0	0
	Mg		6.49174e-05	0.000129782	0	0	0.000523127	0.000584522	0.000324641	0.00013055	0	0	0	0.000329507	0.00123821	0.000195739	6.48882e-05	0	0.00046236	0	0	0
	Ca		0.235762	0.209502	0.201412	0.244485	0.203737	0.211689	0.214848	0.204314	0.195397	0.199183	0.227549	0.271875	0.218268	0.303546	0.200538	0.218096	0.335396	0.217319	0.238122	0.223178
	Na		0.761133	0.793738	0.799752	0.76079	0.79577	0.78665	0.793178	0.804887	0.817282	0.804096	0.784682	0.732729	0.798324	0.717215	0.80037	0.794827	0.677786	0.804888	0.787843	0.783315
	K		0.00388871	0.00205462	0.00409553	0.00394423	0.00430878	0.00389047	0.00450053	0.00351911	0.00426218	0.00473087	0.00345205	0.0044552	0.00362493	0.00301506	0.00466434	0.00497012	0.00271312	0.0035453	0.00296732	0.00507047
	Cr		0.000206574	0.000516225	0.000137201	0.000860719	0.000312121	0.000930005	0.00175617	0	0.000720407	0.00065538	0.00031056	0	0.00086406	0.000519052	6.8827e-05	6.92188e-05	0	0.000523143	0.000589867	0
	Ni		0.000595495	0.000735313	0.000418776	0	0.000846831	0.000560721	0.000595594	0	0.000349031	0.00171965	0.00235225	0.00163576	0.00172308	0.00161951	0	0.00147893	0	0	0.00105909	0.000105402
	V		0.000384048	0.00101208	0.000556524	0.000418959	0.000703362	0	0.000698384	0.000877644	0.000556605	0.000559665	0.00062986	0.000283541	0.000350488	0.000842169	0.000628159	0.0010178	0	3.5367e-05	0.000809285	0.00017509
	Total		5.00621	5.00742	5.01056	5.01185	5.01005	5.01249	5.0155	5.01383	5.02138	5.01253	5.01905	5.01605	5.01852	5.02348	5.00965	5.02095	5.01823	5.02407	5.02939	5.01739
	An%		23.5577	20.8399	20.0358	24.2252	20.2963	21.1218	21.219	20.1748	19.2142	19.76	22.4036	26.9434	21.3943	29.6497	19.9427	21.4262	33.0148	21.1863	23.1426	22.0627
Fe* is calculated by all Fe2+, P- and M- are porphyroclast and matrix, respectively.
Table S1 (continued)
	Sample no.		YK20-18S-6K-1569-R07b
	Analysis no.		M-62	M-63	M-64	M-65	M-66	M-67	M-68	M-69	M-70	M-71	M-72	M-73	M-74	M-75	M-76	M-77	M-78	M-79	M-80	M-81
	Plagioclase (core)		Oligoclase	Oligoclase	Oligoclase	Oligoclase	Andesine	Oligoclase	Oligoclase	Oligoclase	Oligoclase	Oligoclase	Oligoclase	Oligoclase	Oligoclase	Oligoclase	Oligoclase	Andesine	Oligoclase	Andesine	Oligoclase	Oligoclase
	wt%
	SiO2		62.635	62.595	63.109	63.412	59.605	63.307	62.586	63.136	63.239	63.896	64.425	63.459	63.714	63.741	64.796	58.672	63.624	61.051	62.596	63.366
	TiO2		0.007	0	0.039	0.017	0.042	0.015	0.013	0.019	0.031	0.019	0.016	0.026	0.011	0.028	0.022	0.015	0.022	0.016	0.024	0.031
	Al2O3		23.966	25.062	24.451	23.884	26.723	23.918	24.537	24.231	23.963	23.767	23.537	23.681	23.21	23.823	23.002	27.542	24.113	25.91	24.419	23.936
	FeO		0.091	0.032	0.051	0.115	0.102	0.105	0.064	0.091	0.035	0.038	0.068	0.065	0.011	0.056	0.105	0.044	0.035	0.047	0.041	0.086
	MnO		0.009	0.03	0	0.03	0	0.014	0.019	0.025	0	0	0	0.004	0.033	0	0.027	0.03	0.003	0.028	0	0
	MgO		0	0	0	0.002	0.009	0.004	0.007	0.001	0.008	0.013	0.005	0	0	0	0.017	0	0	0.001	0	0
	CaO		4.73	5.728	5.225	4.541	7.671	4.727	5.307	4.759	4.513	4.296	3.94	4.378	3.796	4.259	3.539	8.556	4.723	6.628	5.255	4.569
	Na2O		9.36	8.781	9.024	9.252	7.439	9.405	8.872	9.208	9.296	9.696	9.798	9.756	10.025	9.579	10.001	6.912	9.432	8.281	8.887	9.404
	K2O		0.076	0.071	0.075	0.077	0.059	0.093	0.043	0.091	0.028	0.065	0.056	0.074	0.088	0.08	0.079	0.066	0.081	0.053	0.057	0.074
	Cr2O3		0	0	0.017	0.011	0.029	0.045	0	0	0.004	0	0.029	0.013	0.025	0.057	0.021	0	0	0	0	0.019
	NiO		0	0.007	0.066	0	0.01	0	0	0	0.001	0	0.021	0	0.039	0	0.035	0	0	0.015	0.017	0
	V2O3		0.002	0.02	0	0.01	0.018	0.008	0.015	0.008	0.033	0.005	0.02	0.02	0.045	0.013	0.04	0.009	0.012	0.018	0.026	0.012
	Total		100.876	102.326	102.057	101.351	101.707	101.641	101.463	101.569	101.151	101.795	101.915	101.476	100.997	101.636	101.684	101.846	102.045	102.048	101.322	101.497
	Cations/O		8	8	8	8	8	8	8	8	8	8	8	8	8	8	8	8	8	8	8	8
	Si		2.75432	2.71749	2.74368	2.7705	2.61789	2.76253	2.73627	2.75508	2.76698	2.77902	2.79532	2.77243	2.79339	2.77632	2.81624	2.57842	2.76309	2.66609	2.74005	2.76614
	Ti		0.000231537	0	0.00127536	0.000558678	0.00138754	0.000492349	0.000427515	0.000623645	0.00102025	0.000621581	0.000522184	0.000854411	0.000362757	0.000917351	0.000719234	0.000495839	0.000718658	0.000525567	0.000790223	0.0010179
	Al		1.24207	1.28233	1.25283	1.22984	1.38328	1.23009	1.26432	1.24619	1.23571	1.21828	1.2036	1.21933	1.1993	1.22293	1.17826	1.42651	1.23418	1.33353	1.25978	1.23147
	Fe*		0.00334653	0.00116181	0.00185425	0.00420185	0.0037465	0.00383179	0.00234001	0.0033209	0.00128069	0.00138216	0.00246742	0.00237485	0.000403317	0.00203984	0.00381651	0.00161708	0.00127115	0.00171647	0.0015009	0.00313959
	Mn		0.000335217	0.00110315	0	0.00111018	0	0.000517452	0.000703593	0.000924026	0	0	0	0.000148017	0.00122545	0	0.000993965	0.00111668	0.000110352	0.00103568	0	0
	Mg		0	0	0	0.000130265	0.00058928	0.000260212	0.000456237	6.50532e-05	0.000521821	0.000842892	0.000323414	0	0	0	0.00110149	0	0	6.51018e-05	0	0
	Ca		0.22286	0.266444	0.24339	0.212575	0.36099	0.221012	0.248602	0.222509	0.211573	0.200196	0.183167	0.204935	0.178319	0.198762	0.164807	0.402873	0.219769	0.310126	0.246467	0.213704
	Na		0.798026	0.739123	0.760652	0.78373	0.633472	0.795718	0.752052	0.779054	0.788608	0.817626	0.824251	0.826386	0.852169	0.808939	0.84277	0.58894	0.794185	0.701147	0.754243	0.795929
	K		0.00426351	0.00393227	0.00415968	0.00429174	0.00330581	0.0051772	0.00239832	0.00506589	0.00156291	0.00360651	0.00309972	0.00412435	0.00492194	0.00444526	0.00438031	0.00370019	0.00448761	0.00295267	0.00318305	0.00412103
	Cr		0	0	0.000584339	0.000379973	0.00100703	0.00155254	0	0	0.000138374	0	0.000994831	0.000449039	0.000866585	0.00196291	0.00072163	0	0	0	0	0.00065576
	Ni		0	0.000244459	0.00230816	0	0.000353303	0	0	0	3.51965e-05	0	0.000732953	0	0.00137544	0	0.00122368	0	0	0.000526929	0.000598604	0
	V		7.0513e-05	0.000696147	0	0.000350291	0.000633846	0.000279891	0.000525794	0.000279892	0.00115765	0.000174353	0.000695745	0.00070055	0.0015818	0.00045398	0.00139387	0.000317109	0.000417828	0.000630227	0.000912489	0.000419992
	Total		5.02552	5.01252	5.01074	5.00767	5.00665	5.02146	5.0081	5.01312	5.00858	5.02175	5.01518	5.03173	5.03392	5.01678	5.01643	5.00399	5.01823	5.01835	5.00753	5.0166
	An%		21.7393	26.3937	24.141	21.2448	36.1797	21.6274	24.7846	22.1044	21.1205	19.5996	18.1261	19.792	17.2221	19.6377	16.286	40.4689	21.5789	30.5776	24.5511	21.0805
Fe* is calculated by all Fe2+, P- and M- are porphyroclast and matrix, respectively.
Table S1 (continued)
	Sample no.		YK20-18S-6K-1569-R07b
	Analysis no.		M-82	M-83	M-84	M-85	M-86	M-87	M-88	M-89	M-90	M-91	M-92	M-93	M-94	M-95	M-96	M-97	M-98	M-99	M-100	P-1	P-2	P-4	P-8	P-12	P-13	P-14
	Plagioclase (core)		Oligoclase	Oligoclase	Oligoclase	Andesine	Oligoclase	Oligoclase	Oligoclase	Oligoclase	Oligoclase	Oligoclase	Oligoclase	Oligoclase	Oligoclase	Oligoclase	Oligoclase	Oligoclase	Oligoclase	Oligoclase	Oligoclase	Andesine	Andesine	Andesine	Andesine	Andesine	Andesine	Andesine
	wt%
	SiO2		62.813	63.085	62.64	59.664	62.906	63.072	63.197	63.373	62.228	62.045	63.1	61.768	62.94	63.103	63.467	62.961	62.192	61.923	61.849	57.421	58.274	57.288	57.608	57.058	57.369	56.395
	TiO2		0.045	0.004	0.012	0.056	0	0.027	0.014	0.008	0.033	0.003	0.026	0.038	0.054	0.022	0.03	0.033	0	0.022	0.031	0.015	0	0.037	0.033	0	0	0.02
	Al2O3		24.462	23.782	24.086	26.458	23.61	23.663	23.692	23.963	23.923	24.667	23.863	25.152	24.49	23.736	23.968	23.798	24.226	24.281	24.495	27.608	27.182	27.885	27.599	28	28.2	28.065
	FeO		0.063	0.06	0.049	0.033	0.052	0.067	0.014	0.084	0.106	0.074	0.036	0.057	0.057	0.06	0.119	0.076	0.089	0.022	0.106	0.114	0.044	0.071	0.07	0.034	0.1	0.052
	MnO		0.02	0.003	0.018	0.015	0.018	0.017	0	0.01	0.005	0.02	0.018	0.02	0.025	0.01	0.013	0.023	0.04	0.005	0.023	0	0.003	0	0.007	0.019	0.002	0.003
	MgO		0.007	0	0.007	0	0.006	0.005	0.004	0	0	0	0.006	0	0.005	0.004	0.001	0.001	0.004	0.002	0	0.008	0	0.002	0	0	0	0.003
	CaO		5.041	4.569	4.965	7.497	4.481	4.306	4.472	4.65	4.785	5.357	4.827	5.863	5.193	4.584	4.519	4.681	4.839	5.042	5.343	8.872	8.686	9.225	9.094	9.248	9.356	9.607
	Na2O		9.154	9.407	9.295	7.69	9.529	9.683	9.337	9.258	9.153	8.868	9.221	8.686	8.932	9.578	9.563	9.484	9.179	9.282	8.926	6.579	6.63	6.545	6.577	6.566	6.475	6.218
	K2O		0.069	0.081	0.085	0.045	0.034	0.069	0.063	0.076	0.066	0.089	0.082	0.08	0.071	0.068	0.066	0.07	0.078	0.042	0.07	0.039	0.047	0.041	0.033	0.047	0.047	0.03
	Cr2O3		0.004	0	0.008	0	0	0.027	0	0.01	0	0.004	0	0.045	0	0.013	0.006	0.015	0	0.017	0.023	0.062	0.007	0.013	0	0	0.021	0.019
	NiO		0	0.019	0.039	0	0	0.001	0	0.001	0.074	0	0	0.005	0.06	0.024	0.005	0.03	0.01	0.017	0.005	0	0	0	0	0.006	0.006	0
	V2O3		0.011	0.025	0.005	0.033	0.021	0.027	0.009	0.006	0.031	0.027	0.022	0.004	0.011	0.005	0.016	0	0.038	0	0.031	0.014	0.002	0	0	0.004	0.014	0
	Total		101.689	101.035	101.209	101.491	100.657	100.964	100.802	101.439	100.404	101.154	101.201	101.718	101.838	101.207	101.773	101.172	100.695	100.655	100.902	100.732	100.875	101.107	101.021	100.982	101.59	100.412
	Cations/O		8	8	8	8	8	8	8	8	8	8	8	8	8	8	8	8	8	8	8	8	8	8	8	8	8	8
	Si		2.74059	2.76713	2.74772	2.62573	2.7696	2.76927	2.77468	2.767	2.74996	2.72409	2.76346	2.70115	2.74156	2.76546	2.76472	2.76109	2.74105	2.73253	2.72391	2.5552	2.58399	2.54244	2.55664	2.53628	2.53488	2.52258
	Ti		0.00147684	0.000131975	0.000395938	0.00185376	0	0.000891701	0.000462349	0.000262737	0.00109693	9.90744e-05	0.000856493	0.00124996	0.00176926	0.000725214	0.000982995	0.00108855	0	0.000730235	0.00102695	0.000502078	0	0.00123514	0.00110161	0	0	0.000672916
	Al		1.25788	1.22944	1.2452	1.3723	1.22511	1.22449	1.22595	1.23311	1.24598	1.27639	1.2317	1.29632	1.25723	1.22597	1.23052	1.23	1.2584	1.2628	1.27143	1.44792	1.42053	1.45852	1.44356	1.46687	1.46853	1.47953
	Fe*		0.00229875	0.00220096	0.00179752	0.00121453	0.00191463	0.00246014	0.000514044	0.00306718	0.00391744	0.00271708	0.00131851	0.00208457	0.00207636	0.002199	0.00433518	0.00278727	0.00328041	0.000811881	0.00390412	0.00424243	0.00163164	0.00263513	0.00259801	0.00126391	0.00369518	0.0019452
	Mn		0.000739112	0.000111458	0.000668773	0.000559134	0.000671248	0.000632214	0	0.00036982	0.000187153	0.000743755	0.000667702	0.0007408	0.000922352	0.000371196	0.00047966	0.000854324	0.00149324	0.000186883	0.000857975	0	0.000112674	0	0.00026313	0.000715352	7.48507e-05	0.000113661
	Mg		0.000455306	0	0.000457751	0	0.00039381	0.000327273	0.00026181	0	0	0	0.000391729	0	0.000324677	0.000261329	6.49403e-05	6.53762e-05	0.000262817	0.000131569	0	0.000530707	0	0.000132321	0	0	0	0.000200049
	Ca		0.23566	0.214733	0.233353	0.353508	0.211385	0.202571	0.210374	0.217536	0.226567	0.252005	0.226504	0.274713	0.242361	0.215246	0.210921	0.219949	0.228514	0.238391	0.252127	0.423009	0.412676	0.43866	0.432429	0.440455	0.442939	0.460433
	Na		0.774372	0.800017	0.790522	0.656159	0.813422	0.824297	0.794818	0.783729	0.784237	0.75489	0.782972	0.73646	0.754334	0.813835	0.807685	0.806389	0.784372	0.794144	0.762188	0.567621	0.569998	0.563173	0.565924	0.565881	0.554707	0.539262
	K		0.00384061	0.00453258	0.00475659	0.00252643	0.00190968	0.00386487	0.00352868	0.00423325	0.00372083	0.00498495	0.00458136	0.00446305	0.00394535	0.00380174	0.00366779	0.00391619	0.00438565	0.00236439	0.00393292	0.00221399	0.0026587	0.00232128	0.00186834	0.00266523	0.00264932	0.00171192
	Cr		0.000137984	0	0.00027745	0	0	0.000937275	0	0.000345206	0	0.000138851	0	0.00155586	0	0.000450437	0.000206647	0.000520085	0	0.000593112	0.000800871	0.00218132	0.000245407	0.000456147	0	0	0.000733623	0.000671943
	Ni		0	0.000670404	0.00137614	0	0	3.5319e-05	0	3.51223e-05	0.00263057	0	0	0.000175887	0.00210233	0.000846072	0.000175207	0.0010583	0.000354537	0.00060345	0.000177137	0	0	0	0	0.000214541	0.00021326	0
	V		0.000384795	0.000879197	0.000175846	0.00116438	0.000741286	0.000950463	0.000316811	0.000210038	0.00109836	0.00095043	0.000772483	0.000140245	0.000384154	0.000175683	0.000558812	0	0.00134279	0	0.00109462	0.000499487	7.1103e-05	0	0	0.000142555	0.000495964	0
	Total		5.01784	5.01985	5.0267	5.01502	5.02514	5.03073	5.0109	5.00989	5.01939	5.01701	5.01322	5.01905	5.00701	5.02934	5.02433	5.02772	5.02346	5.03329	5.02146	5.00392	4.99192	5.00958	5.00438	5.01449	5.00892	5.00713
	An%		23.2435	21.0671	22.6858	34.925	20.5884	19.6531	20.8555	21.6347	22.3323	24.9046	22.3364	27.0484	24.2206	20.8394	20.6325	21.349	22.4634	23.0352	24.7609	42.6058	41.8819	43.6845	43.2333	43.6526	44.2808	45.9786
Fe* is calculated by all Fe2+, P- and M- are porphyroclast and matrix, respectively.
Table S1 (continued)
	Sample no.		YK20-18S-6K-1569-R07b
	Analysis no.		M-Th-1	M-Th-2	M-Th-3	M-Th-4	M-Th-5	M-Th-6	M-Th-7	M-Th-8	M-Th-9	M-Th-10	M-Th-12	M-Th-13	M-Th-14	M-Th-15	M-Th-16	M-Th-17	M-Th-18	M-Th-19	M-Th-20
	Plagioclase (rim)		Oligoclase	Oligoclase	Oligoclase	Andesine	Oligoclase	Oligoclase	Oligoclase	Oligoclase	Oligoclase	Oligoclase	Oligoclase	Oligoclase	Oligoclase	Oligoclase	Oligoclase	Oligoclase	Oligoclase	Oligoclase	Oligoclase
	wt%
	SiO2		62.863	63.828	63.15	62.857	62.681	63.263	63.493	63.361	63.072	63.152	63.62	61.31	61.078	63.409	63.18	63.032	63.18	63.652	63.59
	TiO2		0.047	0.041	0.043	0.013	0.016	0.037	0.044	0.03	0.04	0.04	0.015	0.014	0.045	0	0.003	0.019	0.02	0.071	0.012
	Al2O3		24.032	23.945	24.08	23.717	23.83	23.815	23.776	23.503	23.725	23.705	23.927	25.091	25.171	23.961	23.542	23.966	24.353	23.132	23.908
	FeO		0.212	0.189	0.254	0.186	0.169	0.114	0.344	0.237	0.215	0.127	0.146	0.164	0.223	0.146	0.119	0.191	0.183	0.681	0.135
	MnO		0	0	0.016	0.007	0	0	0.002	0	0	0.009	0.005	0	0.02	0	0.025	0.015	0	0.035	0.002
	MgO		0.004	0.014	0.009	0	0.01	0	0.01	0	0.004	0	0.001	0	0	0	0	0.009	0.018	0.351	0
	CaO		4.656	4.499	4.8	4.48	4.538	4.345	4.319	4.24	4.379	4.461	4.452	6.029	6.152	4.582	4.415	4.625	4.608	4.243	4.473
	Na2O		9.014	9.431	9.346	9.466	9.256	9.383	9.184	9.404	9.442	9.443	9.325	8.351	8.512	9.314	9.316	9.182	9.144	9.453	9.283
	K2O		0.091	0.092	0.085	0.079	0.073	0.067	0.091	0.054	0.064	0.056	0.069	0.042	0.055	0.027	0.063	0.077	0.069	0.046	0.077
	Cr2O3		0.008	0.015	0.021	0.011	0.021	0.026	0.026	0.028	0.008	0.03	0.015	0.022	0.045	0	0.005	0.018	0.042	0.009	0
	NiO		0.044	0.038	0	0.012	0	0.008	0.018	0.002	0	0.016	0.024	0.012	0.02	0	0.036	0.006	0.014	0	0.008
	V2O3		0	0	0.032	0.012	0	0	0.016	0	0.011	0.037	0	0.039	0.032	0	0	0.014	0	0	0.025
	Total		100.971	102.092	101.836	100.84	100.594	101.058	101.323	100.859	100.96	101.076	101.599	101.074	101.353	101.439	100.704	101.154	101.631	101.673	101.513
	Cations/O		8	8	8	8	8	8	8	8	8	8	8	8	8	8	8	8	8	8	8
	Si		2.75852	2.7705	2.75334	2.76465	2.76175	2.7716	2.77505	2.78152	2.76878	2.76919	2.77234	2.69797	2.68619	2.76811	2.77786	2.76167	2.75416	2.77996	2.77294
	Ti		0.00155133	0.00133862	0.0014102	0.000430087	0.000530267	0.0012193	0.00144652	0.000990622	0.0013208	0.00131932	0.000491667	0.000463404	0.00148864	0	9.92151e-05	0.000626168	0.000655791	0.00233244	0.000393604
	Al		1.24287	1.22495	1.23736	1.22942	1.23745	1.22966	1.22473	1.21601	1.22747	1.22507	1.22884	1.3013	1.30469	1.2328	1.21991	1.23755	1.25117	1.19068	1.22871
	Fe*		0.00777988	0.00686065	0.0092614	0.00684157	0.00622718	0.00417679	0.0125736	0.00870092	0.00789308	0.0046572	0.00532062	0.00603539	0.00820187	0.00533018	0.00437556	0.00699843	0.0066714	0.0248731	0.00492314
	Mn		0	0	0.000590871	0.000260778	0	0	7.40392e-05	0	0	0.000334267	0.000184548	0	0.00074502	0	0.000931015	0.000556657	0	0.00129473	7.387e-05
	Mg		0.000261668	0.000905912	0.000584978	0	0.000656839	0	0.000651563	0	0.000261771	0	6.49627e-05	0	0	0	0	0.000587847	0.00116975	0.022853	0
	Ca		0.218911	0.209236	0.224234	0.211124	0.214233	0.20396	0.202257	0.199435	0.205968	0.20959	0.207866	0.284266	0.289896	0.21432	0.207987	0.217118	0.215227	0.198552	0.20899
	Na		0.766907	0.793687	0.790053	0.80723	0.790708	0.797017	0.778255	0.800419	0.803637	0.802822	0.787855	0.712506	0.725818	0.78834	0.794153	0.779996	0.772841	0.800461	0.784846
	K		0.00509423	0.00509438	0.00472783	0.00443272	0.00410325	0.00374466	0.00507392	0.0030242	0.00358416	0.00313263	0.00383583	0.00235782	0.00308582	0.00150367	0.00353368	0.00430386	0.0038372	0.00256295	0.0042835
	Cr		0.00154802	0.00132243	0	0.000423165	0	0.000281005	0.000630754	7.03935e-05	0	0.000562506	0.000838507	0.000423379	0.000705219	0	0.00126904	0.000210768	0.000489305	0	0.000279695
	Ni		0	0	0.00110309	0.000417293	0	0	0.000552891	0	0.000381784	0.00128275	0	0.00135689	0.00111269	0	0	0.000484967	0	0	0.000861917
	V		0.00028239	0.000523742	0.00073652	0.000389187	0.000744298	0.000916292	0.000914109	0.000988775	0.000282501	0.00105819	0.000525804	0.000778766	0.001592	0	0.00017684	0.000634399	0.00147278	0.00031619	0
	Total		5.00372	5.01442	5.02341	5.02562	5.0164	5.01258	5.00221	5.01117	5.01958	5.01901	5.00817	5.00746	5.02352	5.01041	5.0103	5.01073	5.00769	5.02388	5.0063
	An%		22.0919	20.7572	22.005	20.6421	21.2313	20.3002	20.5215	19.8862	20.3287	20.6382	20.7958	28.4514	28.4547	21.3431	20.6813	21.6811	21.6983	19.8239	20.9383
Fe* is calculated by all Fe2+, P- and M- are porphyroclast and matrix, respectively. M-Th, analysis number for amphibole–plagioclase thermometry; “Th” denotes thermometry (see Table S3).

## Sheet: TableS2_amphibole
Table S2
Major element copositions of amphibole grains in oxide gabbro (YK20-18S-6K-1569-R07b).
	Sample no.		YK20-18S-6K-1569-R07b
	Analysis no.		Amp-1	Amp-2	Amp-3	Amp-4	Amp-5	Amp-6	Amp-7	Amp-8	Amp-9	Amp-10	Amp-11	Amp-12	Amp-13	Amp-14	Amp-15	Amp-16	Amp-17	Amp-18	Amp-19	Amp-20	Amp-21	Amp-22	Amp-24	Amp-26
	Microstructure		B-amp	B-amp	B-amp	B-amp	B-amp	B-amp	B-amp	B-amp	B-amp	B-amp	B-amp	B-amp	B-amp	B-amp	B-amp	B-amp	B-amp	B-amp	B-amp	B-amp	B-amp	G-amp	B-amp	B-amp
	Amphibole (core)		Mg-Hb	Mg-Hb	Mg-Hb	Mg-Hb	Mg-Hb	Mg-Hb	Mg-Hb	Mg-Hb	Mg-Hb	Mg-Hb	Mg-Hb	Mg-Hb	Mg-Hb	Mg-Hb	Mg-Hb	Mg-Hb	Mg-Hb	Mg-Hb	Mg-Hb	Mg-Hb	Mg-Hb	Mg-Hb	Mg-Hb	Mg-Hb
	wt%
	SiO2		47.975	47.371	47.435	50.829	47.677	47.349	47.875	48.087	47.463	47.908	47.631	47.425	50.563	47.8	47.252	48.131	47.613	47.91	47.666	46.593	46.721	49.866	47.77	47.857
	TiO2		1.797	1.864	1.825	0.903	1.849	1.915	1.749	1.755	1.786	1.824	1.816	1.844	1.086	1.832	1.898	1.878	1.912	1.753	1.928	2.036	1.82	1.524	0.999	1.936
	Al2O3		6.291	6.483	6.247	4.314	6.85	6.687	6.503	6.271	6.82	6.251	6.959	6.787	4.754	6.461	6.949	6.317	6.642	6.228	6.601	7.243	7.597	6.994	7.494	6.604
	FeO		13.817	14.294	14.201	11.708	13.273	13.421	13.624	13.999	13.659	13.599	13.76	13.866	12.85	13.84	14.384	12.795	12.861	12.707	13.592	14.44	13.66	12.619	13.034	13.67
	MnO		0.2	0.283	0.235	0.215	0.149	0.196	0.198	0.239	0.231	0.223	0.255	0.231	0.254	0.216	0.221	0.206	0.184	0.241	0.229	0.212	0.231	0.222	0.25	0.236
	MgO		14.6	14.49	14.379	16.506	14.418	14.151	14.476	14.763	14.51	14.461	14.386	14.615	15.665	14.273	14.21	15.019	14.672	15.04	14.595	13.858	14.462	13.334	15.272	14.755
	CaO		10.413	10.213	10.23	10.504	10.934	10.87	10.895	10.247	10.545	10.5	10.543	10.439	10.282	10.464	10.198	11.008	10.969	10.786	10.368	10.491	10.336	9.235	10.253	10.429
	Na2O		1.798	1.82	1.853	1.157	1.918	1.819	1.809	1.821	1.903	1.797	1.899	1.857	1.361	1.879	1.932	1.747	1.661	1.7	1.889	2.076	2.03	1.888	1.884	1.802
	K2O		0.252	0.204	0.215	0.136	0.251	0.23	0.235	0.22	0.226	0.171	0.181	0.221	0.17	0.281	0.255	0.207	0.235	0.212	0.213	0.284	0.235	0.153	0.129	0.213
	Cr2O3		0.005	0.081	0.05	0.009	0.004	0.031	0	0.046	0	0.013	0.062	0.021	0.154	0.052	0.035	0	0.041	0.019	0.062	0.046	0.011	0.004	0.025	0.029
	NiO		0	0.086	0.01	0	0	0.042	0.035	0.001	0.017	0	0	0.043	0	0.029	0.003	0	0.006	0.01	0	0.026	0.029	0	0.05	0.02
	V2O3		0.236	0.218	0.38	0.186	0.348	0.337	0.271	0.295	0.342	0.252	0.267	0.328	0.153	0.358	0.259	0.2	0.315	0.232	0.204	0.342	0.295	0.245	0.16	0.256
	Total		97.384	97.407	97.06	96.467	97.671	97.048	97.67	97.744	97.502	96.999	97.759	97.677	97.292	97.485	97.596	97.508	97.111	96.838	97.347	97.647	97.427	96.084	97.32	97.807
	Cations/O		23	23	23	23	23	23	23	23	23	23	23	23	23	23	23	23	23	23	23	23	23	23	23	23
	Si		6.98739	6.93513	6.96871	7.33823	6.9275	6.93175	6.95636	6.98697	6.90557	6.99524	6.90256	6.90145	7.27851	6.96198	6.88448	6.98125	6.9377	6.99218	6.93888	6.81792	6.79279	7.25871	6.8879	6.93832
	Aliv		1.01261	1.06487	1.03129	0.66177	1.0725	1.06825	1.04364	1.01303	1.09443	1.00476	1.09744	1.09855	0.721491	1.03802	1.11552	1.01875	1.0623	1.00782	1.06112	1.18208	1.20721	0.741293	1.1121	1.06168
	Alvi		0.0672023	0.0536639	0.0502808	0.0722193	0.100473	0.0854495	0.0699345	0.0607803	0.074958	0.0709034	0.0910494	0.0654145	0.0849988	0.0709901	0.0776487	0.0610692	0.0782674	0.0633628	0.0713321	0.0669641	0.0944796	0.458511	0.161333	0.0666736
	Ti		0.196852	0.205248	0.201655	0.0980527	0.202067	0.210859	0.191142	0.191792	0.195442	0.200314	0.197937	0.20183	0.117579	0.200688	0.207988	0.204878	0.209541	0.192424	0.211096	0.224079	0.199021	0.166852	0.10834	0.211109
	Fe3+		0.380028	0.304483	0.285526	0.402502	0.340606	0.348841	0.390309	0.344256	0.42308	0.400594	0.464047	0.370081	0.42939	0.401075	0.437978	0.345868	0.372141	0.358655	0.402973	0.378703	0.530722	0.255749	0.63133	0.377088
	Mg		3.17013	3.16254	3.14925	3.5526	3.12318	3.08847	3.13579	3.19787	3.14729	3.14788	3.10803	3.17071	3.36175	3.09917	3.08652	3.24769	3.18716	3.27234	3.16745	3.02313	3.13465	2.89361	3.28286	3.18913
	Fe2+		1.30271	1.44536	1.45899	1.0109	1.27204	1.29409	1.26501	1.35658	1.23867	1.25978	1.20336	1.3172	1.11735	1.28448	1.31442	1.20599	1.19486	1.19206	1.25153	1.38815	1.12997	1.28022	0.940164	1.28013
	Mn		0.02467	0.0350887	0.0292388	0.026288	0.0183355	0.0243011	0.0243656	0.0294102	0.0284639	0.0275765	0.0312967	0.0284697	0.0309658	0.0266439	0.0272698	0.0253055	0.0227063	0.029788	0.0282329	0.0262727	0.0284437	0.0273682	0.0305289	0.0289774
	Ca		1.62479	1.60183	1.61009	1.62464	1.70204	1.70484	1.69599	1.59507	1.64366	1.6425	1.63684	1.62747	1.58566	1.63277	1.5918	1.71056	1.7123	1.68643	1.61695	1.64464	1.60994	1.44017	1.58382	1.61984
	Na		0.507689	0.516561	0.527761	0.323833	0.540287	0.516265	0.50959	0.512955	0.536774	0.508688	0.533523	0.523906	0.379818	0.530567	0.545715	0.491258	0.469211	0.480998	0.533115	0.588934	0.57219	0.532801	0.526649	0.506491
	K		0.0468176	0.0380962	0.0402903	0.0250454	0.0465211	0.0429506	0.0435562	0.0407749	0.0419432	0.0318493	0.0334586	0.0410236	0.0312153	0.052206	0.0473914	0.038299	0.0436784	0.0394667	0.0395521	0.0530101	0.0435826	0.0284089	0.0237263	0.039391
	Cr		0.000575724	0.00937502	0.00580722	0.00102723	0.000459486	0.00358789	0	0.00528401	0	0.00150066	0.00710324	0.002416	0.0175257	0.00598761	0.00403147	0	0.00472301	0.00219222	0.00713538	0.00532149	0.00126437	0.00046032	0.00284981	0.00332393
	Ni		0	0.0101272	0.00118169	0	0	0.00494574	0.00409064	0.000116872	0.0019895	0	0	0.00503328	0	0.00339745	0.000351578	0	0.000703221	0.00117391	0	0.00306023	0.00339144	0	0.00579898	0.00233232
	V		0.0275566	0.0255866	0.0447559	0.0215281	0.0405378	0.0395526	0.0315687	0.0343634	0.0398918	0.0294991	0.0310202	0.0382666	0.0176569	0.0418024	0.0302527	0.0232569	0.0367971	0.0271449	0.0238081	0.0401209	0.0343852	0.0285913	0.0184955	0.0297551
	Total		15.349	15.408	15.4048	15.1586	15.3865	15.3642	15.3613	15.3692	15.3722	15.3211	15.3377	15.3918	15.1739	15.3498	15.3714	15.3542	15.3321	15.346	15.3532	15.4424	15.382	15.1127	15.3159	15.3543
	Mg/(Mg+Fe)		0.708751	0.68633	0.683395	0.778481	0.710585	0.704718	0.71255	0.702142	0.717582	0.714184	0.720888	0.706501	0.750542	0.706983	0.701332	0.729215	0.727328	0.732985	0.716783	0.685317	0.735036	0.693274	0.777372	0.71357
	(Na+K)A		0.349027	0.40796	0.404831	0.158634	0.386549	0.364159	0.361343	0.369247	0.372167	0.321083	0.337666	0.391822	0.173897	0.349779	0.371372	0.354176	0.332087	0.346042	0.353174	0.442381	0.382046	0.112743	0.315892	0.354253
Estimate of Fe3+ follows Holland and Blundy (1994). B-amp: brown amphibole; G-amp: green amphibole; Mg-Hb: magnesio-hornblende; Tr: tremolite.
Table S2 (continued)
	Sample no.		YK20-18S-6K-1569-R07b
	Analysis no.		Amp-27	Amp-28	Amp-29	Amp-30	Amp-31	Amp-32	Amp-33	Amp-34	Amp-35	Amp-37	Amp-38	Amp-39	Amp-40	Amp-41	Amp-42	Amp-44	Amp-46	Amp-47	Amp-48	Amp-49	Amp-50
	Microstructure		B-amp	B-amp	B-amp	B-amp	B-amp	B-amp	B-amp	B-amp	B-amp	B-amp	B-amp	B-amp	B-amp	B-amp	B-amp	B-amp	B-amp	B-amp	G-amp	G-amp	B-amp
	Amphibole (core)		Mg-Hb	Mg-Hb	Mg-Hb	Mg-Hb	Mg-Hb	Mg-Hb	Mg-Hb	Mg-Hb	Mg-Hb	Mg-Hb	Mg-Hb	Mg-Hb	Mg-Hb	Mg-Hb	Mg-Hb	Mg-Hb	Mg-Hb	Mg-Hb	Tr	Mg-Hb	Mg-Hb
	wt%
	SiO2		47.735	48.134	49.21	47.446	47.392	48.045	47.105	47.627	48.701	49.543	48.547	48.481	47.433	47.847	48.716	47.63	51.554	47.639	53.396	51.744	48.544
	TiO2		2.005	1.971	1.442	1.944	2.004	1.722	2.015	1.139	1.173	1.181	1.577	1.731	1.891	1.676	1.446	1.476	1.062	1.987	0.326	0.577	1.489
	Al2O3		6.503	6.471	6.228	6.526	6.86	6.581	6.773	7.797	6.685	4.919	6.234	6.289	6.802	5.872	6.217	6.198	3.85	6.607	3.237	4.555	6.28
	FeO		13.592	13.51	12.151	13.375	13.869	13.447	14.502	13.017	13.249	13.145	13.144	13.365	13.927	13.426	12.978	13.079	12.198	13.52	9.888	10.892	13.841
	MnO		0.25	0.224	0.219	0.303	0.231	0.173	0.259	0.281	0.224	0.24	0.217	0.238	0.238	0.212	0.293	0.273	0.28	0.226	0.173	0.19	0.156
	MgO		14.949	14.924	15.34	14.648	14.492	14.415	14.213	15.209	15.387	15.582	15.163	14.884	14.186	14.741	15.203	15.325	16.11	14.71	18.805	17.991	14.416
	CaO		10.623	10.449	11.149	10.629	10.291	10.546	10.237	10.126	10.322	10.196	10.524	10.606	10.634	10.302	10.828	10.932	10.833	10.281	10.625	10.594	11.409
	Na2O		1.889	1.836	1.647	1.936	2.028	1.82	1.923	2.065	1.846	1.309	1.829	1.756	1.936	1.645	1.711	1.76	1.139	1.956	0.933	1.128	1.626
	K2O		0.239	0.245	0.108	0.251	0.265	0.204	0.259	0.108	0.112	0.106	0.16	0.173	0.254	0.202	0.201	0.198	0.149	0.247	0.055	0.066	0.131
	Cr2O3		0.048	0.027	0.041	0.013	0.007	0.017	0.005	0.007	0	0.083	0.029	0.046	0.04	0.002	0.145	0.062	0.029	0.054	0.006	0.009	0.029
	NiO		0.008	0.033	0.001	0.005	0	0	0.043	0	0	0.049	0.028	0.026	0	0.005	0.02	0.026	0	0	0	0.021	0.003
	V2O3		0.253	0.234	0.256	0.364	0.307	0.211	0.261	0.255	0.256	0.202	0.297	0.276	0.29	0.242	0.214	0.201	0.151	0.27	0.01	0.091	0.205
	Total		98.094	98.058	97.792	97.44	97.746	97.181	97.595	97.631	97.955	96.555	97.749	97.871	97.631	96.172	97.972	97.16	97.355	97.497	97.454	97.858	98.129
	Cations/O		23	23	23	23	23	23	23	23	23	23	23	23	23	23	23	23	23	23	23	23	23
	Si		6.93036	6.95907	7.07574	6.92824	6.89157	6.99061	6.89068	6.84807	6.98087	7.21866	7.01152	7.00202	6.90593	7.04371	7.01848	6.96236	7.40551	6.93134	7.53411	7.31148	7.02635
	Aliv		1.06964	1.04093	0.924262	1.07176	1.10843	1.00939	1.10932	1.15193	1.01913	0.781342	0.988476	0.997984	1.09407	0.956295	0.981521	1.03764	0.594488	1.06866	0.465888	0.68852	0.973654
	Alvi		0.0430152	0.0616281	0.13109	0.0512882	0.0671853	0.119082	0.0583091	0.169288	0.110152	0.0633159	0.0726006	0.0724577	0.0730298	0.0624436	0.074037	0.0300844	0.0572658	0.0642279	0.0723765	0.0699938	0.0975789
	Ti		0.21894	0.214327	0.155946	0.213507	0.219181	0.188448	0.221698	0.123177	0.126462	0.129424	0.171306	0.188036	0.207074	0.185572	0.156686	0.162276	0.114738	0.217442	0.0345965	0.0613215	0.162099
	Fe3+		0.244706	0.348985	0.33892	0.291174	0.379934	0.411155	0.33046	0.626803	0.584171	0.358393	0.410012	0.409219	0.412392	0.353532	0.417977	0.296163	0.324631	0.363474	0.341658	0.467108	0.321644
	Mg		3.23561	3.21669	3.28828	3.18879	3.14171	3.12685	3.0996	3.26017	3.28814	3.38472	3.26483	3.20476	3.07912	3.23518	3.26532	3.33965	3.44995	3.19074	3.95568	3.78988	3.11074
	Fe2+		1.40537	1.28428	1.12202	1.34195	1.30647	1.22489	1.44343	0.938251	1.00386	1.24315	1.17737	1.20486	1.28313	1.29918	1.14547	1.30249	1.14053	1.28141	0.824977	0.819825	1.35355
	Mn		0.0307395	0.0274275	0.0266687	0.0374718	0.0284488	0.0213183	0.0320873	0.0342185	0.0271931	0.0296158	0.0265429	0.0291117	0.0293466	0.0264315	0.0357501	0.0337969	0.0340635	0.0278485	0.0206732	0.0227372	0.0191231
	Ca		1.6523	1.61844	1.71742	1.66279	1.60322	1.64391	1.60431	1.55982	1.5851	1.59157	1.62837	1.64106	1.65867	1.62476	1.67125	1.71198	1.66711	1.60255	1.60611	1.60371	1.76915
	Na		0.53169	0.514613	0.459114	0.548071	0.571728	0.513389	0.545359	0.57563	0.512993	0.369762	0.51212	0.491682	0.546456	0.469484	0.477892	0.498766	0.317194	0.551736	0.255219	0.309003	0.456271
	K		0.0442614	0.0451829	0.0198085	0.0467526	0.049155	0.0378622	0.0483285	0.0198083	0.0204785	0.019701	0.0294767	0.0318718	0.047172	0.0379321	0.0369383	0.036919	0.0273016	0.0458417	0.00989908	0.0118959	0.0241866
	Cr		0.00550941	0.00308609	0.00466066	0.00150076	0.00080474	0.00195551	0.000578242	0.000795716	0	0.00956086	0.00331126	0.00525236	0.00460412	0.000232767	0.0165152	0.00716494	0.00329333	0.00621145	0.000669298	0.00100539	0.00331846
	Ni		0.00093424	0.00383763	0.000115656	0.000587277	0	0	0.00505957	0	0	0.00574275	0.00325281	0.00302047	0	0.000592061	0.00231767	0.00305703	0	0	0	0.00238679	0.000349273
	V		0.0294478	0.0271224	0.0295102	0.0426126	0.0357902	0.0246129	0.030609	0.0293947	0.0294188	0.023596	0.034389	0.0319576	0.0338495	0.0285611	0.0247172	0.0235551	0.0173893	0.0314943	0.00113119	0.0103086	0.0237882
	Total		15.4425	15.3656	15.2936	15.4265	15.4036	15.3135	15.4198	15.3374	15.288	15.2285	15.3336	15.3133	15.3748	15.3239	15.3249	15.4459	15.1535	15.383	15.123	15.1692	15.3418
	Mg/(Mg+Fe)		0.697182	0.714665	0.74559	0.703812	0.706291	0.718528	0.682276	0.776523	0.76611	0.731378	0.734958	0.726767	0.705857	0.713481	0.740303	0.719421	0.751545	0.71347	0.827435	0.822152	0.696805
	(Na+K)A		0.442519	0.365624	0.293555	0.4265	0.403621	0.313468	0.419829	0.337364	0.287968	0.228545	0.333574	0.31329	0.374838	0.323899	0.324866	0.445901	0.153464	0.382975	0.122989	0.16918	0.341792
Estimate of Fe3+ follows Holland and Blundy (1994). B-amp: brown amphibole; G-amp: green amphibole; Mg-Hb: magnesio-hornblende; Tr: tremolite.
Table S2 (continued)
	Sample no.		YK20-18S-6K-1569-R07b
	Analysis no.		Amp-Th-1	Amp-Th-2	Amp-Th-3	Amp-Th-4	Amp-Th-5	Amp-Th-6	Amp-Th-7	Amp-Th-8	Amp-Th-9	Amp-Th-10	Amp-Th-12	Amp-Th-13	Amp-Th-14	Amp-Th-15	Amp-Th-16	Amp-Th-17	Amp-Th-18	Amp-Th-19	Amp-Th-20
	Microstructure		B-amp	B-amp	B-amp	B-amp	B-amp	B-amp	B-amp	B-amp	B-amp	B-amp	B-amp	G-amp	G-amp	B-amp	B-amp	B-amp	B-amp	B-amp	B-amp
	Amphibole (rim)		Mg-Hb	Mg-Hb	Mg-Hb	Mg-Hb	Mg-Hb	Mg-Hb	Mg-Hb	Mg-Hb	Mg-Hb	Mg-Hb	Mg-Hb	Mg-Hb	Pg	Mg-Hb	Mg-Hb	Mg-Hb	Mg-Hb	Mg-Hb	Mg-Hb
	wt%
	SiO2		47.183	46.118	47.117	47.364	47.031	46.638	46.279	47.428	47.722	46.261	47.956	44.871	43.94	45.43	45.404	46.204	45.968	47.241	47.879
	TiO2		1.335	1.511	1.189	1.217	1.321	1.268	1.481	1.336	1.191	1.459	1.224	0.976	0.947	1.45	1.771	1.42	1.422	1.656	1.106
	Al2O3		7.406	8.484	7.614	6.787	6.933	7.683	7.65	7.471	7.61	8.398	7.182	9.903	11.253	8.277	8.556	7.891	8.369	7.388	7.773
	FeO		13.61	13.977	13.372	13.498	13.634	13.536	14.1	13.872	13.367	14.157	13.829	14.043	14.513	14.226	14.317	13.736	13.791	13.401	13.339
	MnO		0.197	0.215	0.2	0.19	0.179	0.203	0.245	0.224	0.202	0.193	0.18	0.203	0.219	0.227	0.196	0.22	0.231	0.181	0.174
	MgO		14.163	13.654	14.35	14.447	14.098	13.823	14.044	14.074	14.251	13.638	14.3	13.839	13.257	13.819	13.597	13.918	14.106	14.889	14.433
	CaO		10.667	10.925	11.03	10.705	10.893	10.501	10.45	10.501	10.52	10.568	10.912	10.542	10.361	10.56	10.42	10.808	10.398	10.179	10.665
	Na2O		1.889	2.089	1.974	1.818	1.877	1.987	2.067	1.983	1.896	2.052	1.889	2.27	2.661	2.095	2.183	2.082	2.091	1.954	1.895
	K2O		0.159	0.142	0.156	0.11	0.147	0.138	0.142	0.136	0.112	0.155	0.122	0.264	0.192	0.155	0.182	0.144	0.128	0.112	0.125
	Cr2O3		0.026	0.018	0	0.039	0	0	0	0.028	0	0	0.082	0	0	0.006	0	0.002	0.026	0	0.004
	NiO		0.028	0	0	0	0.016	0	0	0	0	0	0.037	0	0	0.012	0	0	0	0	0.01
	V2O3		0.32	0.332	0.266	0.298	0.263	0.26	0.269	0.295	0.272	0.27	0.252	0.182	0.124	0.306	0.365	0.313	0.285	0.31	0.286
	Total		96.983	97.465	97.268	96.473	96.392	96.037	96.727	97.348	97.143	97.151	97.965	97.093	97.467	96.563	96.991	96.738	96.815	97.311	97.689
	Cations/O		23	23	23	23	23	23	23	23	23	23	23	23	23	23	23	23	23	23	23
	Si		6.89222	6.74005	6.87012	6.94707	6.92949	6.88074	6.79561	6.90055	6.93167	6.7667	6.93907	6.55962	6.42051	6.69215	6.66893	6.79359	6.72845	6.84153	6.9145
	Aliv		1.10778	1.25995	1.12988	1.05293	1.07051	1.11926	1.20439	1.09945	1.06833	1.2333	1.06093	1.44038	1.57949	1.30785	1.33107	1.20641	1.27155	1.15847	1.0855
	Alvi		0.16715	0.20129	0.178483	0.120237	0.133327	0.21659	0.119452	0.18158	0.234338	0.214369	0.163787	0.265735	0.358304	0.12905	0.149951	0.160952	0.172098	0.102465	0.237423
	Ti		0.146672	0.166092	0.130395	0.134257	0.14639	0.140704	0.163565	0.1462	0.130114	0.160513	0.133208	0.107313	0.104076	0.160651	0.195647	0.157036	0.156549	0.180379	0.120133
	Fe3+		0.446339	0.410061	0.397739	0.458425	0.387756	0.429362	0.5216	0.462705	0.452486	0.471322	0.416707	0.639605	0.634763	0.573531	0.51442	0.424382	0.551934	0.574457	0.457003
	Mg		3.08428	2.97493	3.11934	3.15904	3.0967	3.04034	3.0744	3.05275	3.08595	2.97398	3.08475	3.01608	2.88788	3.03476	2.97735	3.05086	3.07814	3.21458	3.1074
	Fe2+		1.21606	1.29802	1.23263	1.19706	1.29199	1.24053	1.20968	1.22498	1.17103	1.26023	1.25651	1.07702	1.13849	1.17877	1.24398	1.26444	1.13601	1.04838	1.1538
	Mn		0.0243713	0.0266115	0.0246976	0.0236018	0.0223362	0.0253647	0.0304684	0.0276017	0.024849	0.0239088	0.0220582	0.0251332	0.0271014	0.0283196	0.0243813	0.0273956	0.0286358	0.0221999	0.0212816
	Ca		1.66931	1.71055	1.72299	1.68214	1.71944	1.65977	1.64393	1.63682	1.63703	1.65606	1.69155	1.65104	1.62193	1.66651	1.63965	1.7025	1.63054	1.57929	1.65006
	Na		0.534951	0.591887	0.55801	0.516958	0.536154	0.568331	0.588428	0.559346	0.533907	0.581899	0.529906	0.643349	0.753811	0.598295	0.621618	0.593484	0.593364	0.548615	0.530559
	K		0.0296264	0.0264722	0.0290148	0.0205804	0.0276276	0.0259707	0.0265976	0.0252404	0.0207513	0.0289203	0.0225179	0.0492295	0.0357865	0.0291249	0.034099	0.0270079	0.0238989	0.02069	0.0230269
	Cr		0.00300256	0.00207974	0	0.00452233	0	0	0	0.00322071	0	0	0.00938031	0	0	0.000698746	0	0.000232485	0.00300869	0	0.000456689
	Ni		0.00328989	0	0	0	0.00189621	0	0	0	0	0	0.00430636	0	0	0.00142185	0	0	0	0	0.00116162
	V		0.0374746	0.0388995	0.0310943	0.0350415	0.0310661	0.0307526	0.0316672	0.03441	0.0316739	0.0316621	0.0292329	0.0213303	0.0145259	0.0361375	0.0429802	0.0368959	0.0334439	0.0359923	0.0331127
	Total		15.3625	15.4469	15.4244	15.3519	15.3947	15.3777	15.4098	15.3549	15.3221	15.4029	15.3639	15.4958	15.5767	15.4373	15.4441	15.4452	15.4076	15.327	15.3354
	Mg/(Mg+Fe)		0.717218	0.696223	0.716765	0.725199	0.705609	0.710215	0.717634	0.713638	0.724916	0.702369	0.710565	0.736869	0.717242	0.720242	0.705311	0.706987	0.730429	0.754073	0.729231
	(Na+K)A		0.362525	0.4469	0.424402	0.351866	0.394682	0.377722	0.409783	0.354858	0.322132	0.402869	0.363912	0.495833	0.576671	0.437275	0.444074	0.445181	0.407618	0.327049	0.335412
Estimate of Fe3+ follows Holland and Blundy (1994). B-amp: brown amphibole; G-amp: green amphibole; Mg-Hb: magnesio-hornblende; Tr: tremolite. Th, analysis number for amphibole–plagioclase thermometry; “Th” denotes thermometry (see Table S3).

## Sheet: TableS3_geothermometry
Table S3
Geothermometric estimations based on plagioclase-amphibole geothermometry.
	Sample no.		YK20-18S-6K-1569-R07b
	Analysis no.		Th-1	Th-2	Th-3	Th-4	Th-5	Th-6	Th-7	Th-8	Th-9	Th-10	Th-12	Th-13	Th-14	Th-15	Th-16	Th-17	Th-18	Th-19	Th-20
	Plagioclase (fine-grained matrix rim)		Oligoclase	Oligoclase	Oligoclase	Oligoclase	Oligoclase	Oligoclase	Oligoclase	Oligoclase	Oligoclase	Oligoclase	Oligoclase	Oligoclase	Oligoclase	Oligoclase	Oligoclase	Oligoclase	Oligoclase	Oligoclase	Oligoclase
	Xanorthite		0.220919	0.207572	0.22005	0.206421	0.212313	0.203002	0.205215	0.198862	0.203287	0.206382	0.207958	0.284514	0.284547	0.213431	0.206813	0.216811	0.216983	0.198239	0.209383
	Xalbite		0.77394	0.787374	0.775311	0.789245	0.78362	0.793271	0.789637	0.798122	0.793175	0.790533	0.788205	0.713126	0.712425	0.785071	0.789673	0.778891	0.779148	0.799202	0.786325
	Xorthoclase		0.00514095	0.00505386	0.0046396	0.00433396	0.00406647	0.00372706	0.00514813	0.00301552	0.00353751	0.00308468	0.00383753	0.00235988	0.00302888	0.00149744	0.00351375	0.00429776	0.00386852	0.00255892	0.00429157
	Amphibole (fine-grained matrix rim)		Mg-Hb	Mg-Hb	Mg-Hb	Mg-Hb	Mg-Hb	Mg-Hb	Mg-Hb	Mg-Hb	Mg-Hb	Mg-Hb	Mg-Hb	Mg-Hb	Pg	Mg-Hb	Mg-Hb	Mg-Hb	Mg-Hb	Mg-Hb	Mg-Hb
	Si a.p.f.u.		6.89222	6.74005	6.87012	6.94707	6.92949	6.88074	6.79561	6.90055	6.93167	6.7667	6.93907	6.55962	6.42051	6.69215	6.66893	6.79359	6.72845	6.84153	6.9145
	TiO2 (wt%)		1.335	1.511	1.189	1.217	1.321	1.268	1.481	1.336	1.191	1.459	1.224	0.976	0.947	1.45	1.771	1.42	1.422	1.656	1.106
	Aliv a.p.f.u.		1.10778	1.25995	1.12988	1.05293	1.07051	1.11926	1.20439	1.09945	1.06833	1.2333	1.06093	1.44038	1.57949	1.30785	1.33107	1.20641	1.27155	1.15847	1.0855
	(Na+K)A a.p.f.u.		0.362525	0.4469	0.424402	0.351866	0.394682	0.377722	0.409783	0.354858	0.322132	0.402869	0.363912	0.495833	0.576671	0.437275	0.444074	0.445181	0.407618	0.327049	0.335412
	Alvi+Ti+Fe3++(Na+K)A		1.12269	1.22434	1.13102	1.06478	1.06216	1.16438	1.2144	1.14534	1.13907	1.24907	1.07762	1.50849	1.67382	1.30051	1.30409	1.18755	1.2882	1.18435	1.14997
	Na A a.p.f.u.		0.332899	0.420428	0.395387	0.331286	0.367054	0.351752	0.383185	0.329618	0.301381	0.373949	0.341394	0.446603	0.540885	0.40815	0.409975	0.418173	0.383719	0.306359	0.312385
	Ca M4 a.p.f.u.		0.834656	0.855275	0.861497	0.841069	0.859719	0.829885	0.821964	0.818411	0.818515	0.828032	0.845775	0.82552	0.810967	0.833257	0.819825	0.85125	0.815269	0.789644	0.825028
	Na M4 a.p.f.u.		0.101026	0.0857299	0.0813116	0.0928361	0.08455	0.10829	0.102621	0.114864	0.116263	0.103975	0.0942558	0.098373	0.106463	0.0950725	0.105822	0.0876554	0.104823	0.121128	0.109087
	Al M2 a.p.f.u.		0.0835751	0.100645	0.0892414	0.0601185	0.0666636	0.108295	0.0597259	0.0907899	0.117169	0.107184	0.0818935	0.132868	0.179152	0.0645249	0.0749757	0.0804759	0.0860492	0.0512323	0.118712
	Al T1 a.p.f.u.		0.276946	0.314989	0.282471	0.263233	0.267628	0.279814	0.301097	0.274862	0.267083	0.308324	0.265231	0.360096	0.394873	0.326962	0.332769	0.301601	0.317889	0.289617	0.271375
	Si T1 a.p.f.u.		0.723054	0.685011	0.717529	0.736767	0.732372	0.720186	0.698903	0.725138	0.732917	0.691676	0.734769	0.639904	0.605127	0.673038	0.667231	0.698399	0.682111	0.710383	0.728625
	T (°C) at 200 MPa		712.322	708.331	702.765	709.444	706.692	694.817	735.054	703.09	683.936	708.733	698.883	753.834	754.779	743.299	743.099	720.787	730.685	734.25	685.433
Estimate of T (°C) follows Holland & Blundy (1994).
